# Supplementary material for: Transcriptome Sequencing Reveals Salmonella Flagellin Activation of Interferon-β-Related Immune Responses in Macrophages
Source: Curr Issues Mol Biol. 2023 Mar 27;45(4):2798–816. doi: 10.3390/cimb45040183 (PMC10136974; doi:10.3390/cimb45040183)
Supplement: Supplementary file 1 [file cimb-45-00183-s001.zip]

Archive with 3 entries (2 files):
- Supplementary Files/
- Supplementary Files/Supplementary Table S1.xlsx
- Supplementary Files/Supplementary Table S2.xlsx
