# Supplementary material for: Transcriptome Sequencing Reveals Salmonella Flagellin Activation of Interferon-β-Related Immune Responses in Macrophages
Source: Curr Issues Mol Biol. 2023 Mar 27;45(4):2798–816. doi: 10.3390/cimb45040183 (PMC10136974; doi:10.3390/cimb45040183)
Supplement: Supplementary file 1 [file cimb-45-00183-s001.zip › Supplementary Files/Supplementary Table S1.xlsx]

## Sheet: SLFvsSLC.DEG_upregulated
Gene name	readcount_SLF	readcount_SLC	log2FoldChange	pval	padj	Interpro Description
Csf3	172.102	0.36443	8.8834	1.6884e-89	1.0526e-86	Four-helical cytokine-like, core||Four-helical cytokine, core||Interleukin-6/GCSF/MGF||Interleukin-6/GCSF/MGF, conserved site
Il1b	68.0949	0.656017	6.6977	1.4876e-34	2.8038e-32	Interleukin-1 conserved site||Interleukin-1 alpha/beta||Cytokine, IL-1-like||Interleukin-1 beta||Interleukin-1 family||Interleukin-1 propeptide||IL-1 family/FGF family
Edn1	65.3237	0.72886	6.4858	6.3739e-33	1.1149e-30	Endothelin-like toxin||Bibrotoxin/Sarafotoxin-D||Endothelin-like toxin, conserved site
Zfp811	81.8335	1.04503	6.2911	6.3235e-29	1.0319e-26	Krueppel-associated box||Zinc finger, C2H2-like||Zinc finger C2H2-type/integrase DNA-binding domain||Zinc finger, C2H2
Tnfsf15	24.2625	0.340299	6.1558	6.2416e-06	0.00015891	Tumour necrosis factor domain||Tumour necrosis factor-like domain||Tumour necrosis factor
Cxcl2	799.275	11.2993	6.1444	3.7162e-141	5.315e-138	CXC chemokine||CXC chemokine, conserved site||Chemokine interleukin-8-like domain
Ifnb1	19.6527	0.291587	6.0747	3.1541e-10	1.6708e-08	Interferon beta||Four-helical cytokine, core||Four-helical cytokine-like, core||Interferon alpha/beta/delta
Cxcl10	922.533	13.7058	6.0727	0	0	CXC chemokine 10||CXC chemokine||CXC chemokine, conserved site||Chemokine interleukin-8-like domain
Acod1	11195.9	213.428	5.7131	0	0	MmgE/PrpD
Urah	30.1804	0.631886	5.5778	1.0436e-13	7.7595e-12	Transthyretin/hydroxyisourate hydrolase||Transthyretin, conserved site||Transthyretin/hydroxyisourate hydrolase, superfamily||Hydroxyisourate hydrolase
Il27	92.6251	1.9685	5.5562	1.1473e-42	2.7083e-40	Four-helical cytokine, core||Interleukin-27 alpha
Ccrl2	64.5124	1.67691	5.2657	2.0542e-29	3.3748e-27	G protein-coupled receptor, rhodopsin-like||Chemokine receptor family||GPCR, rhodopsin-like, 7TM
Cd40	147.287	4.32556	5.0896	5.7989e-63	2.1363e-60	TNFR/NGFR cysteine-rich region||Tumour necrosis factor receptor 5||-
Plek2	9.33206	0.36443	4.6785	7.5906e-05	0.0015215	Winged helix-turn-helix DNA-binding domain||DEP domain||Pleckstrin homology domain||PH domain-like
Lif	266.27	10.644	4.6448	4.8338e-28	7.5339e-26	Leukemia inhibitory factor||Leukemia inhibitory factor /oncostatin, conserved site||Four-helical cytokine-like, core||Leukemia inhibitory factor /oncostatin||Four-helical cytokine, core
Pde4b	30.4172	1.60362	4.2455	1.3105e-12	8.7297e-11	3'5'-cyclic nucleotide phosphodiesterase||-||HD/PDEase domain||3'5'-cyclic nucleotide phosphodiesterase, catalytic domain||3'5'-cyclic nucleotide phosphodiesterase, conserved site
Nos2	781.5	44.4682	4.1354	8.5033e-231	2.9536e-227	Flavoprotein pyridine nucleotide cytochrome reductase||NADPH-cytochrome p450 reductase, FAD-binding, alpha-helical domain-3||Oxidoreductase FAD/NAD(P)-binding||Flavodoxin/nitric oxide synthase||Nitric oxide synthase, N-terminal||Flavodoxin-like||Riboflavin synthase-like beta-barrel||FAD-binding, type 1||Flavoprotein-like domain||Ferredoxin reductase-type FAD-binding domain
Myc	63.0062	3.64451	4.1117	2.2622e-24	3.0901e-22	Myc-type, basic helix-loop-helix (bHLH) domain||Transcription regulator Myc, N-terminal||Leucine zipper, Myc||Transcription regulator Myc
Unc80	21.31	1.31203	4.0217	9.1252e-09	3.962e-07	-||Cation channel complex component UNC80, N-terminal
Hcar2	195.234	12.0534	4.0177	4.5472e-68	1.9743e-65	GPCR, rhodopsin-like, 7TM||G protein-coupled receptor, rhodopsin-like||Hydroxycarboxylic acid receptor 2/3
Ccl22	108.142	6.68284	4.0163	3.2114e-36	6.197e-34	C-C motif chemokine 22||CC chemokine, conserved site||Chemokine interleukin-8-like domain
Vegfc	15.211	1.0209	3.8972	1.4284e-06	4.1693e-05	PDGF/VEGF domain||CXCXC repeat||Cystine-knot cytokine||Platelet-derived growth factor, conserved site
Gbp5	47.5574	3.30512	3.8469	1.0846e-17	1.0548e-15	Guanylate-binding protein, N-terminal||Guanylate-binding protein, C-terminal||P-loop containing nucleoside triphosphate hydrolase||GB1/RHD3-type guanine nucleotide-binding (G) domain
Mx1	131.895	9.57436	3.7841	2.1105e-44	5.2901e-42	Dynamin-type guanine nucleotide-binding (G) domain||Dynamin, GTPase domain||GTPase effector domain||Dynamin, GTPase region, conserved site||Dynamin superfamily||Dynamin central domain||P-loop containing nucleoside triphosphate hydrolase||Dynamin GTPase effector
Lcn2	16.5923	1.2879	3.6874	1.142e-06	3.3943e-05	Lipocalin||Calycin-like||Lipocalin family conserved site||Lipocalin/cytosolic fatty-acid binding domain||Calycin||Neutrophil gelatinase-associated lipocalin/epididymal-specific lipocalin-12
Tpbg	9.36635	0.72886	3.6838	0.00028784	0.0048533	Leucine-rich repeat domain, L domain-like||Cysteine-rich flanking region, C-terminal||Leucine-rich repeat N-terminal domain||Leucine-rich repeat, typical subtype||Leucine-rich repeat
Cd69	8.89604	0.72886	3.6094	0.00043251	0.0069367	C-type lectin-like||C-type lectin fold||C-type lectin
Pdzk1ip1	11.9477	1.04503	3.5151	5.1825e-05	0.0010742	PDZK1-interacting protein 1||PDZK1-interacting protein 1/SMIM24
Mx2	1066.17	96.641	3.4637	7.8426e-241	4.7671e-237	Dynamin superfamily||-||Dynamin, GTPase domain||Dynamin-type guanine nucleotide-binding (G) domain||GTPase effector domain||Dynamin, GTPase region, conserved site||Dynamin GTPase effector||Dynamin central domain||P-loop containing nucleoside triphosphate hydrolase
Cd247	11.46	1.04503	3.455	7.7335e-05	0.0015463	Phosphorylated immunoreceptor signalling ITAM||T-cell surface glycoprotein CD3 zeta subunit||T-cell surface glycoprotein CD3 zeta subunit/High affinity IgE receptor gamma subunit
Xirp1	16.976	1.6282	3.3821	2.354e-06	6.5487e-05	Actin-binding, Xin repeat||Xin actin-binding repeat-containing protein 1/2
Slc15a3	1072.66	106.993	3.3256	2.2892e-231	9.2767e-228	Proton-dependent oligopeptide transporter family||Major facilitator superfamily domain||PTR2 family proton/oligopeptide symporter, conserved site
Lrig1	25.4714	2.67278	3.2525	2.1233e-05	0.00048023	Immunoglobulin subtype||Leucine-rich repeat||Immunoglobulin-like fold||Leucine-rich repeat N-terminal domain||Immunoglobulin-like domain||Leucine-rich repeat domain, L domain-like||Immunoglobulin I-set||Immunoglobulin subtype 2||Leucine-rich repeat, typical subtype||Cysteine-rich flanking region, C-terminal
Lta	241.881	25.8318	3.2271	8.6575e-67	3.5678e-64	Tumour necrosis factor||Tumour necrosis factor domain||Tumour necrosis factor-like domain||Lymphotoxin-alpha||Tumour necrosis factor, conserved site
Sema3e	21.3231	2.38119	3.1627	2.0643e-07	6.942e-06	Sema domain||PSI domain||Immunoglobulin subtype||Immunoglobulin-like fold||Immunoglobulin||Immunoglobulin-like domain||Semaphorin 3E||WD40/YVTN repeat-like-containing domain||Semaphorin
Rdh8	11.3606	1.33662	3.0874	0.00027802	0.0047009	Short-chain dehydrogenase/reductase, conserved site||Short-chain dehydrogenase/reductase SDR||17beta-dehydrogenase||NAD(P)-binding domain
Cmpk2	621.14	75.0619	3.0488	7.4652e-138	9.5531e-135	UMP-CMP kinase, mitochondrai||P-loop containing nucleoside triphosphate hydrolase
Rsad2	915.592	110.64	3.0488	6.1673e-108	4.9984e-105	Antiviral radical SAM protein viperin||Radical SAM||Elongator protein 3/MiaB/NifB||Aldolase-type TIM barrel
Nod2	143.696	17.3749	3.0479	5.7632e-39	1.208e-36	CARD domain||Leucine-rich repeat domain, L domain-like||P-loop containing nucleoside triphosphate hydrolase||Deoxyribonuclease, TatD-related, conserved site||Leucine-rich repeat||Death-like domain||NACHT nucleoside triphosphatase
C3	174.075	21.6758	3.0056	1.3839e-45	3.6182e-43	Netrin module, non-TIMP type||Tissue inhibitor of metalloproteinases-like, OB-fold||Alpha-2-macroglobulin||Alpha-2-macroglobulin, N-terminal||Alpha-macroglobulin, receptor-binding||Alpha-2-macroglobulin, N-terminal 2||Alpha-macroglobulin complement component||Terpenoid cyclases/protein prenyltransferase alpha-alpha toroid||Anaphylatoxin, complement system||Alpha-2-macroglobulin, conserved site||A…
Ifi209	30.5386	4.42275	2.7876	1.5246e-08	6.3256e-07	HIN-200/IF120x||DAPIN domain
Tnfrsf1b	28.5008	4.20446	2.761	4.3203e-08	1.6621e-06	-||Tumour necrosis factor receptor 1B||TNFR/NGFR cysteine-rich region
Ikbke	859.009	127.042	2.7574	2.9562e-156	4.4923e-153	Protein kinase, ATP binding site||Protein kinase domain||Protein kinase-like domain
Iigp1	10.1263	1.50665	2.7487	0.0022577	0.028237	Immunity-related GTPases-like||IRG-type guanine nucleotide-binding (G) domain||P-loop containing nucleoside triphosphate hydrolase
Arhgef3	88.451	13.342	2.7289	1.7357e-13	1.2486e-11	Dbl homology (DH) domain||Pleckstrin homology domain||PH domain-like||Guanine-nucleotide dissociation stimulator, CDC24, conserved site
Gvin1	23.623	3.57146	2.7256	0.0016868	0.022193	P-loop containing nucleoside triphosphate hydrolase||Very large inducible GTPASE (VLIG)-type guanine nucleotide-binding (G) domain||Alpha/beta knot methyltransferases
Pdcd1	495.822	75.7209	2.7111	4.6913e-100	3.4565e-97	Immunoglobulin subtype||Immunoglobulin-like fold||Immunoglobulin V-set domain||Immunoglobulin-like domain
Ifi211	17.2741	2.64865	2.7053	2.382e-05	0.00053286	DAPIN domain||HIN-200/IF120x
Igtp	431.272	66.2672	2.7022	1.4844e-88	8.8028e-86	IRG-type guanine nucleotide-binding (G) domain||-||Immunity-related GTPases-like||P-loop containing nucleoside triphosphate hydrolase
Fbxo39	12.7379	1.96805	2.6943	0.0040169	0.045406	F-box domain||Leucine-rich repeat domain, L domain-like
Parp14	1891.99	292.429	2.6937	1.0536e-78	5.2281e-76	Poly(ADP-ribose) polymerase, catalytic domain||Macro domain||Nucleotide-binding alpha-beta plait domain||WWE domain
Col5a3	50.9028	7.99466	2.6706	2.591e-13	1.826e-11	Collagen triple helix repeat||Concanavalin A-like lectin/glucanase domain||Laminin G domain||Fibrillar collagen, C-terminal
Saa3	76.4387	12.1017	2.6591	9.0885e-19	9.4435e-17	Serum amyloid A protein||-
Ccl2	26.0536	4.17966	2.64	1.6266e-07	5.6178e-06	CC chemokine, conserved site||Chemokine interleukin-8-like domain
Galnt9	13.8081	2.23596	2.6265	0.00032012	0.0053275	Nucleotide-diphospho-sugar transferases||Ricin B, lectin domain||Glycosyltransferase 2-like
Irgm2	616.973	101.112	2.6093	5.1148e-113	4.9744e-110	P-loop containing nucleoside triphosphate hydrolase||Immunity-related GTPases-like||IRG-type guanine nucleotide-binding (G) domain
Tnfsf10	15.8152	2.64865	2.578	8.268e-05	0.0016437	Tumour necrosis factor ligand 10/11||Tumour necrosis factor-like domain||Tumour necrosis factor domain||Tumour necrosis factor, conserved site
Fgr	262.435	44.3491	2.565	2.3419e-54	7.2078e-52	SH3 domain||Serine-threonine/tyrosine-protein kinase catalytic domain||Tyrosine-protein kinase Fgr||Tyrosine-protein kinase, active site||Protein kinase domain||Protein kinase, ATP binding site||Tyrosine-protein kinase, catalytic domain||Protein kinase-like domain||SH2 domain
Tnfrsf9	28.73	4.88461	2.5562	1.396e-07	4.905e-06	Tumour necrosis factor receptor 9||TNFR/NGFR cysteine-rich region
Rassf4	1095.77	188.036	2.5429	3.0847e-41	6.9445e-39	C-terminal RASSF family||Ras association domain-containing protein 4||SARAH domain||-||Ras-associating (RA) domain||Ubiquitin-related domain
Trim34b	192.066	33.8989	2.5023	1.6993e-10	9.2432e-09	SPRY domain||B-box-type zinc finger||Zinc finger, RING/FYVE/PHD-type||Concanavalin A-like lectin/glucanase domain||B30.2/SPRY domain||Butyrophylin-like||Zinc finger, RING-type||Zinc finger, RING-type, conserved site||RING-type zinc-finger, LisH dimerisation motif
Isg15	1219.92	220.042	2.4709	2.7212e-171	4.411e-168	Ubiquitin domain||Ubiquitin-related domain
Gpr84	2047.34	379.016	2.4334	3.1492e-226	9.5712e-223	G protein-coupled receptor, rhodopsin-like||GPCR, rhodopsin-like, 7TM
Gsap	552.443	102.379	2.4319	1.2452e-94	8.65e-92	Gamma-secretase-activating protein family||Gamma-secretase-activating protein, C-terminal domain
Gm4070	16.8772	3.18356	2.4064	0.00016398	0.0029821	-||Alpha/beta knot methyltransferases||Very large inducible GTPASE (VLIG)-type guanine nucleotide-binding (G) domain||P-loop containing nucleoside triphosphate hydrolase
Slfn2	3492.88	659.749	2.4044	2.8326e-282	2.2957e-278	Schlafen, AAA domain||Schlafen family
Slpi	34.5397	6.53649	2.4017	2.304e-08	9.1987e-07	WAP-type 'four-disulfide core' domain||Antileukoproteinase
Ifi203	343.58	65.829	2.3839	1.379e-62	4.9307e-60	HIN-200/IF120x||Death-like domain||DAPIN domain
Asb2	17.4553	3.35293	2.3802	9.1373e-05	0.0018004	Ankyrin repeat||SOCS box domain||Ubiquitin interacting motif||Ankyrin repeat-containing domain
Fas	11.7406	2.26009	2.3771	0.0015034	0.020018	-||Death-like domain||TNFR/NGFR cysteine-rich region||Death domain||Fas receptor
AC168977.1	275.928	53.8258	2.3579	8.7323e-50	2.5276e-47	HSR domain||SAND domain||SAND domain-like
Trem1	66.3206	12.976	2.3536	2.9307e-14	2.2693e-12	Immunoglobulin-like fold||Immunoglobulin V-set domain||Immunoglobulin-like domain||Immunoglobulin subtype||-
Ltb	1727.06	346.426	2.3177	3.5185e-115	3.5645e-112	Lymphotoxin-beta||Tumour necrosis factor||Tumour necrosis factor domain||Tumour necrosis factor-like domain||Tumour necrosis factor, conserved site
Cpne5	34.2114	7.14493	2.2595	6.6768e-08	2.4823e-06	Copine||C2 domain||von Willebrand factor, type A
Trim34a	98.4776	20.7767	2.2448	1.345e-19	1.4798e-17	SPRY domain||B-box-type zinc finger||B30.2/SPRY domain||Butyrophylin-like||Zinc finger, RING-type||-||Zinc finger, RING/FYVE/PHD-type||Concanavalin A-like lectin/glucanase domain||Zinc finger, RING-type, conserved site||RING-type zinc-finger, LisH dimerisation motif
Lacc1	29.7743	6.36601	2.2256	9.0396e-07	2.7474e-05	Multi-copper polyphenol oxidoreductase, laccase||-||Cytotoxic necrotizing factor-like, catalytic
Pou2f2	1947.32	417.844	2.2205	2.8176e-45	7.288e-43	POU domain||POU-specific domain||Homeodomain-like||Homeobox domain||Homeobox, conserved site||Octamer-binding transcription factor||Lambda repressor-like, DNA-binding domain
C130026I21Rik	167.816	36.2327	2.2115	1.1408e-30	1.9261e-28	-||HSR domain
Phlda1	75.8171	16.4268	2.2065	3.9849e-15	3.2513e-13	PH domain-like||Pleckstrin homology domain
Irf1	380.467	82.523	2.2049	3.0117e-61	1.0461e-58	Interferon regulatory factor-1/2||Interferon regulatory factor 1||Interferon regulatory factor DNA-binding domain||Winged helix-turn-helix DNA-binding domain||Interferon regulatory factor, conserved site
Fbln5	10.942	2.4299	2.1709	0.0033112	0.038743	EGF-like domain||Growth factor receptor cysteine-rich domain||EGF-like, conserved site||EGF-like calcium-binding, conserved site||Complement Clr-like EGF domain||EGF-type aspartate/asparagine hydroxylation site||EGF-like calcium-binding domain
Ifi204	79.6284	18.0548	2.1409	3.079e-15	2.5463e-13	DAPIN domain||HIN-200/IF120x
Atf3	242.032	54.8941	2.1405	9.9512e-40	2.1996e-37	AP-1 transcription factor||cAMP-dependent transcription factor ATF-3||Basic-leucine zipper domain
Stx11	90.4192	20.5345	2.1386	4.4183e-11	2.5578e-09	t-SNARE||Syntaxin, N-terminal domain||Syntaxin/epimorphin, conserved site||Target SNARE coiled-coil homology domain||Syntaxin-11
Agpat4	79.3397	18.0557	2.1356	8.3242e-15	6.7018e-13	Phospholipid/glycerol acyltransferase||-||Acyltransferase, C-terminal domain
Hdc	645.583	150.176	2.104	7.6734e-87	4.4422e-84	Pyridoxal phosphate-dependent transferase||Pyridoxal phosphate-dependent transferase, major region, subdomain 1||Aromatic-L-amino-acid decarboxylase||Pyridoxal-phosphate binding site||Pyridoxal phosphate-dependent transferase, major region, subdomain 2||Pyridoxal phosphate-dependent decarboxylase
Clec4a1	19.5274	4.54431	2.1034	0.00017804	0.0031829	C-type lectin fold||C-type lectin-like||C-type lectin
Csf1	143.346	33.5098	2.0968	5.9086e-19	6.2191e-17	Four-helical cytokine-like, core||Macrophage colony stimulating factor-1
Notch1	14.3865	3.40185	2.0803	0.0019751	0.025209	EGF-like, conserved site||Growth factor receptor cysteine-rich domain||Notch, NODP domain||EGF-type aspartate/asparagine hydroxylation site||Domain of unknown function DUF3454, notch||Ankyrin repeat-containing domain||Ankyrin repeat||EGF-like calcium-binding, conserved site||EGF-like calcium-binding domain||Notch domain||Neurogenic locus Notch 1||Notch, NOD domain||Notch||EGF-like domain||-
Trim21	990.744	234.593	2.0783	4.4246e-105	3.3619e-102	Zinc finger, C3HC4 RING-type||SPRY-associated||B-box-type zinc finger||SPRY domain||Zinc finger, RING-type, conserved site||Concanavalin A-like lectin/glucanase domain||Zinc finger, B-box, chordata||Zinc finger, RING/FYVE/PHD-type||Zinc finger, RING-type||B30.2/SPRY domain||Butyrophylin-like
Gbp2	55.1072	13.1219	2.0703	3.2219e-10	1.6857e-08	P-loop containing nucleoside triphosphate hydrolase||GB1/RHD3-type guanine nucleotide-binding (G) domain||Guanylate-binding protein, N-terminal||Guanylate-binding protein, C-terminal
Socs1	115.869	27.8001	2.0593	4.5273e-20	5.0727e-18	SOCS box domain||Suppressor of cytokine signalling 1||SH2 domain
Ifit1	1330.8	320.009	2.0561	1.4623e-136	1.6931e-133	Tetratricopeptide repeat||Tetratricopeptide repeat-containing domain||Interferon-induced protein with tetratricopeptide repeats 1||Tetratricopeptide-like helical domain
Oas1b	781.357	191.415	2.0293	2.7997e-94	1.8909e-91	Polymerase, nucleotidyl transferase domain||2-5-oligoadenylate synthetase, N-terminal||2'-5'-oligoadenylate synthetase 1, domain 2/C-terminal||-||2'-5'-oligoadenylate synthase
Ifi202b	232.084	57.0072	2.0254	1.5359e-19	1.6822e-17	HIN-200/IF120x
Gbp7	323.819	80.652	2.0054	1.5559e-06	4.5142e-05	Guanylate-binding protein, N-terminal||Guanylate-binding protein, C-terminal||P-loop containing nucleoside triphosphate hydrolase||GB1/RHD3-type guanine nucleotide-binding (G) domain
Irak3	22.9415	5.73457	2.0002	4.8904e-05	0.0010215	Death domain||Protein kinase-like domain||Death-like domain||Interleukin-1 receptor-associated kinase 3||Protein kinase domain
