# Supplementary material for: Transcriptome Sequencing Reveals Salmonella Flagellin Activation of Interferon-β-Related Immune Responses in Macrophages
Source: Curr Issues Mol Biol. 2023 Mar 27;45(4):2798–816. doi: 10.3390/cimb45040183 (PMC10136974; doi:10.3390/cimb45040183)
Supplement: Supplementary file 1 [file cimb-45-00183-s001.zip › Supplementary Files/Supplementary Table S2.xlsx]

## Sheet: SLFvsSLC.DEG_downregulated
Gene name	readcount_SLF	readcount_SLC	log2FoldChange	pval	padj	Interpro Description
Cd28	0.945299	9.50131	-3.3293	0.00074748	0.011048	Immunoglobulin-like fold||Immunoglobulin V-set domain||Immunoglobulin-like domain||T cell antigen CD28
Hspa12a	2.19708	12.0284	-2.4528	0.0013846	0.018745	Heat shock 70kDa protein 12A
Asb10	2.28335	11.9553	-2.3884	0.0017226	0.022529	Ankyrin repeat-containing domain||SOCS box domain||Ankyrin repeat
St6gal1	5.71066	26.2208	-2.199	3.3971e-06	9.1269e-05	Sialyltransferase||-||Glycosyl transferase family 29
Pde4d	47.5705	148.133	-1.6388	7.3068e-18	7.2513e-16	3'5'-cyclic nucleotide phosphodiesterase||-||3'5'-cyclic nucleotide phosphodiesterase, catalytic domain||3'5'-cyclic nucleotide phosphodiesterase, conserved site
Arhgap24	8.9823	26.9979	-1.5877	0.00021499	0.0037606	Rho GTPase-activating protein domain||PH domain-like||Pleckstrin homology domain||-||Rho GTPase activation protein
Dgkg	17.6796	46.609	-1.3985	7.8993e-06	0.0001978	Diacylglycerol kinase, catalytic domain||Protein kinase C-like, phorbol ester/diacylglycerol-binding domain||EF-Hand 1, calcium-binding site||EF-hand domain||NAD kinase/diacylglycerol kinase-like domain||EF-hand domain pair||Diacylglycerol kinase type I, N-terminal||Diacylglycerol kinase, accessory domain
Coq8a	10.4673	25.9777	-1.3114	0.0017564	0.022923	-||Protein kinase-like domain||UbiB domain
Klf11	61.1112	139.873	-1.1946	4.1584e-11	2.4305e-09	Zinc finger, C2H2||-||Zinc finger C2H2-type/integrase DNA-binding domain||Zinc finger, C2H2-like
Vash2	28.1083	64.2994	-1.1938	5.9919e-06	0.00015368	Vasohibin
Frmd4b	209.267	454.904	-1.1202	1.5029e-25	2.1622e-23	FERM/acyl-CoA-binding protein, 3-helical bundle||Ubiquitin-related domain||FERM domain||Band 4.1 domain||FERM, C-terminal PH-like domain||FERM conserved site||FERM, N-terminal||Protein of unknown function DUF3338||PH domain-like||FERM central domain
Scel	386.756	837.347	-1.1144	1.8782e-38	3.8376e-36	Zinc finger, LIM-type
Tppp	16.7909	36.1357	-1.1057	0.0011346	0.015891	EF-hand domain pair||Tubulin polymerisation-promoting protein family member 1||P25-alpha
Wipi1	247.328	515.944	-1.0608	1.8821e-25	2.6919e-23	WD40-repeat-containing domain||WD repeat domain phosphoinositide-interacting protein 1||WD40/YVTN repeat-like-containing domain||WD40 repeat
Frat2	22.9935	46.4879	-1.0156	0.00071112	0.010575	Glycogen synthase kinase-3 binding protein
